# Supplementary material for: Unpacking the Complexity of COVID-19 Fatalities: Adverse Events as Contributing Factors—A Single-Center, Retrospective Analysis of the First Two Years of the Pandemic
Source: Viruses. 2023 Jun 24;15(7):1430. doi: 10.3390/v15071430 (PMC10383259; doi:10.3390/v15071430)
Supplement: Supplementary file 1 [file viruses-15-01430-s001.zip]

Archive with 1 entries (1 files):
- viruses-2462201-supplementary.pdf
